# Supplementary material for: Unique Tandem Repeats in the Inverted Terminal Repeat Regions of Monkeypox Viruses
Source: Microbiol Spectr. 2023 Mar 28;11(2):e03199-22. doi: 10.1128/spectrum.03199-22 (PMC10101126; doi:10.1128/spectrum.03199-22)
Supplement: Supplemental file 3 — Supplemental material. Download spectrum.03199-22-s0003.xlsx, XLSX file, 0.6 MB [file spectrum.03199-22-s0003.xlsx]

## Sheet: Sheet1
3'-ITR tandem repeats
	hMpxV/Germany/BY-IMB-25241/2022|EPI ISL 13052263|2022-05-19	a	g	t	t	c	t	a	t	c	c	a	c	c	c	a	c	c	t	t	t	c	t	t	g	a	a	a	t	g	a	g	t	t	a	a	t	-	-	-	-	-	-	-	-	-	-	-	-
	hMpxV/Portugal/INSA-PT0003/2022|EPI ISL 13052266|2022-05-15	a	g	t	t	c	t	a	t	c	c	a	c	c	c	a	c	c	t	t	t	c	t	t	g	a	a	a	t	g	a	g	t	t	a	a	t	-	-	-	-	-	-	-	-	-	-	-	-
	hMpxV/Portugal/INSA-PT0006/2022|EPI ISL 13052268|2022-05-15	a	g	t	t	c	t	a	t	c	c	a	c	c	c	a	c	c	t	t	t	c	t	t	g	a	a	a	t	g	a	g	t	t	a	a	t	-	-	-	-	-	-	-	-	-	-	-	-
	hMpxV/Portugal/INSA-PT0007/2022|EPI ISL 13052269|2022-05-15	a	g	t	t	c	t	a	t	c	c	a	c	c	c	a	c	c	t	t	t	c	t	t	g	a	a	a	t	g	a	g	t	t	a	a	t	-	-	-	-	-	-	-	-	-	-	-	-
	hMpxV/Portugal/INSA-PT0009/2022|EPI ISL 13052270|2022-05-15	a	g	t	t	c	t	a	t	c	c	a	c	c	c	a	c	c	t	t	t	c	t	t	g	a	a	a	t	g	a	g	t	t	a	a	t	-	-	-	-	-	-	-	-	-	-	-	-
	hMpxV/Portugal/INSA-PT0005/2022|EPI ISL 13052272|2022-05-15	a	g	t	t	c	t	a	t	c	c	a	c	c	c	a	c	c	t	t	t	c	t	t	g	a	a	a	t	g	a	g	t	t	a	a	t	-	-	-	-	-	-	-	-	-	-	-	-
	hMpxV/Portugal/INSA-PT0008/2022|EPI ISL 13052273|2022-05-15	a	g	t	t	c	t	a	t	c	c	a	c	c	c	a	c	c	t	t	t	c	t	t	g	a	a	a	t	g	a	g	t	t	a	a	t	-	-	-	-	-	-	-	-	-	-	-	-
	hMpxV/Switzerland/un-UHG-38134631/2022|EPI ISL 13052274|2022-05-19	a	g	t	t	c	t	a	t	c	c	a	c	c	c	a	c	c	t	t	t	c	t	t	g	a	a	a	t	g	a	g	t	t	a	a	t	-	-	-	-	-	-	-	-	-	-	-	-
	hMpxV/France/un-UT-67/2022|EPI ISL 13052275|2022-05	a	g	t	t	c	t	a	t	c	c	a	c	c	c	a	c	c	t	t	t	c	t	t	g	a	a	a	t	g	a	g	t	t	a	a	t	-	-	-	-	-	-	-	-	-	-	-	-
	hMpxV/Netherlands/un-EMC-NL001/2022|EPI ISL 13052277|2022-05	a	g	t	t	c	t	a	t	c	c	a	c	c	c	a	c	c	t	t	t	c	t	t	g	a	a	a	t	g	a	g	t	t	a	a	t	-	-	-	-	-	-	-	-	-	-	-	-
	hMpxV/England/UKHSA-1/2022|EPI ISL 13052278|2022-05	a	g	t	t	c	t	a	t	c	c	a	c	c	c	a	c	c	t	t	t	c	t	t	g	a	a	a	t	g	a	g	t	t	a	a	t	-	-	-	-	-	-	-	-	-	-	-	-
	hMpxV/England/UKHSA-2/2022|EPI ISL 13052279|2022-05	a	g	t	t	c	t	a	t	c	c	a	c	c	c	a	c	c	t	t	t	c	t	t	g	a	a	a	t	g	a	g	t	t	a	a	t	-	-	-	-	-	-	-	-	-	-	-	-
	hMpxV/England/UKHSA-3/2022|EPI ISL 13052280|2022-05	a	g	t	t	c	t	a	t	c	c	a	c	c	c	a	c	c	t	t	t	c	t	t	g	a	a	a	t	g	a	g	t	t	a	a	t	-	-	-	-	-	-	-	-	-	-	-	-
	hMpxV/England/UKHSA-4/2022|EPI ISL 13052281|2022-05	a	g	t	t	c	t	a	t	c	c	a	c	c	c	a	c	c	t	t	t	c	t	t	g	a	a	a	t	g	a	g	t	t	a	a	t	-	-	-	-	-	-	-	-	-	-	-	-
	hMpxV/Spain/un-HUGTiP-ES0001/2022|EPI ISL 13052284|2022-05-20	a	g	t	t	c	t	a	t	c	c	a	c	c	c	a	c	c	t	t	t	c	t	t	g	a	a	a	t	g	a	g	t	t	a	a	t	-	-	-	-	-	-	-	-	-	-	-	-
	hMpxV/Switzerland/un-UHG-38156923/2022|EPI ISL 13052285|2022-05-24	a	g	t	t	c	t	a	t	c	c	a	c	c	c	a	c	c	t	t	t	c	t	t	g	a	a	a	t	g	a	g	t	t	a	a	t	-	-	-	-	-	-	-	-	-	-	-	-
	hMpxV/Italy/LOM-UM-1/2022|EPI ISL 13052286|2022-05-25	a	g	t	t	c	t	a	t	c	c	a	c	c	c	a	c	c	t	t	t	c	t	t	g	a	a	a	t	g	a	g	t	t	a	a	t	-	-	-	-	-	-	-	-	-	-	-	-
	hMpxV/France/un-VGEMI-HCL0001/2022|EPI ISL 13052287|2022-05-22	a	g	t	t	c	t	a	t	c	c	a	c	c	c	a	c	c	t	t	t	c	t	t	g	a	a	a	t	g	a	g	t	t	a	a	t	-	-	-	-	-	-	-	-	-	-	-	-
	hMpxV/USA/UT-UPHL-82200022/2022|EPI ISL 13052288|2022-05-20	a	g	t	t	c	t	a	t	c	c	a	c	c	c	a	c	c	t	t	t	c	t	t	g	a	a	a	t	g	a	g	t	t	a	a	t	-	-	-	-	-	-	-	-	-	-	-	-
	hMpxV/USA/MA-CDC-001/2022|EPI ISL 13052289|2022-05	a	g	t	t	c	t	a	t	c	c	a	c	c	c	a	c	c	t	t	t	c	t	t	g	a	a	a	t	g	a	g	t	t	a	a	t	-	-	-	-	-	-	-	-	-	-	-	-
	hMpxV/Australia/VIC-VIDRL01/2022|EPI ISL 13052292|2022-05	a	g	t	t	c	t	a	t	c	c	a	c	c	c	a	c	c	t	t	t	c	t	t	g	a	a	a	t	g	a	g	t	t	a	a	t	-	-	-	-	-	-	-	-	-	-	-	-
	hMpxV/Portugal/INSA-PT0028/2022|EPI ISL 13056893|2022-05-18	a	g	t	t	c	t	a	t	c	c	a	c	c	c	a	c	c	t	t	t	c	t	t	g	a	a	a	t	g	a	g	t	t	a	a	t	-	-	-	-	-	-	-	-	-	-	-	-
	hMpxV/Portugal/INSA-PT0027/2022|EPI ISL 13056894|2022-05-18	a	g	t	t	c	t	a	t	c	c	a	c	c	c	a	c	c	t	t	t	c	t	t	g	a	a	a	t	g	a	g	t	t	a	a	t	-	-	-	-	-	-	-	-	-	-	-	-
	hMpxV/Portugal/INSA-PT0020/2022|EPI ISL 13056897|2022-05-19	a	g	t	t	c	t	a	t	c	c	a	c	c	c	a	c	c	t	t	t	c	t	t	g	a	a	a	t	g	a	g	t	t	a	a	t	-	-	-	-	-	-	-	-	-	-	-	-
	hMpxV/Portugal/INSA-PT0018/2022|EPI ISL 13056902|2022-05-20	a	g	t	t	c	t	a	t	c	c	a	c	c	c	a	c	c	t	t	t	c	t	t	g	a	a	a	t	g	a	g	t	t	a	a	t	-	-	-	-	-	-	-	-	-	-	-	-
	hMpxV/Portugal/INSA-PT0012/2022|EPI ISL 13056903|2022-05-23	a	g	t	t	c	t	a	t	c	c	a	c	c	c	a	c	c	t	t	t	c	t	t	g	a	a	a	t	g	a	g	t	t	a	a	t	-	-	-	-	-	-	-	-	-	-	-	-
	hMpxV/Portugal/INSA-PT0024/2022|EPI ISL 13056904|2022-05-19	a	g	t	t	c	t	a	t	c	c	a	c	c	c	a	c	c	t	t	t	c	t	t	g	a	a	a	t	g	a	g	t	t	a	a	t	-	-	-	-	-	-	-	-	-	-	-	-
	hMpxV/Portugal/INSA-PT0021/2022|EPI ISL 13056905|2022-05-19	a	g	t	t	c	t	a	t	c	c	a	c	c	c	a	c	c	t	t	t	c	t	t	g	a	a	a	t	g	a	g	t	t	a	a	t	-	-	-	-	-	-	-	-	-	-	-	-
	hMpxV/Portugal/INSA-PT0022/2022|EPI ISL 13056906|2022-05-19	a	g	t	t	c	t	a	t	c	c	a	c	c	c	a	c	c	t	t	t	c	t	t	g	a	a	a	t	g	a	g	t	t	a	a	t	-	-	-	-	-	-	-	-	-	-	-	-
	hMpxV/Portugal/INSA-PT0013/2022|EPI ISL 13056907|2022-05-20	a	g	t	t	c	t	a	t	c	c	a	c	c	c	a	c	c	t	t	t	c	t	t	g	a	a	a	t	g	a	g	t	t	a	a	t	-	-	-	-	-	-	-	-	-	-	-	-
	hMpxV/Portugal/INSA-PT0014/2022|EPI ISL 13056908|2022-05-23	a	g	t	t	c	t	a	t	c	c	a	c	c	c	a	c	c	t	t	t	c	t	t	g	a	a	a	t	g	a	g	t	t	a	a	t	-	-	-	-	-	-	-	-	-	-	-	-
	hMpxV/Portugal/INSA-PT0011/2022|EPI ISL 13056909|2022-05-23	a	g	t	t	c	t	a	t	c	c	a	c	c	c	a	c	c	t	t	t	c	t	t	g	a	a	a	t	g	a	g	t	t	a	a	t	-	-	-	-	-	-	-	-	-	-	-	-
	hMpxV/Israel/IIBR-ISR001/2022|EPI ISL 13056910|2022-05-20	a	g	t	t	c	t	a	t	c	c	a	c	c	c	a	c	c	t	t	t	c	t	t	g	a	a	a	t	g	a	g	t	t	a	a	t	-	-	-	-	-	-	-	-	-	-	-	-
	hMpxV/Nigeria/CDC-M5312 HM12/2018|EPI ISL 13056282|2018	a	g	t	t	c	t	a	t	c	c	a	c	c	c	a	c	c	t	t	t	c	t	t	g	a	a	a	t	g	a	g	t	t	a	a	t	-	-	-	-	-	-	-	-	-	-	-	-
	hMpxV/England/CDC P2/2018|EPI ISL 13056272|2018	a	g	t	t	c	t	a	t	c	c	a	c	c	c	a	c	c	t	t	t	c	t	t	g	a	a	a	t	g	a	g	t	t	a	a	t	-	-	-	-	-	-	-	-	-	-	-	-
	hMpxV/England/CDC P3/2018|EPI ISL 13056273|2018	a	g	t	t	c	t	a	t	c	c	a	c	c	c	a	c	c	t	t	t	c	t	t	g	a	a	a	t	g	a	g	t	t	a	a	t	-	-	-	-	-	-	-	-	-	-	-	-
	hMpxV/England/CDC P1/2018|EPI ISL 13056271|2018	a	g	t	t	c	t	a	t	c	c	a	c	c	c	a	c	c	t	t	t	c	t	t	g	a	a	a	t	g	a	g	t	t	a	a	t	-	-	-	-	-	-	-	-	-	-	-	-
	hMpxV/Netherlands/un-EMC-NL002/2022|EPI ISL 13069002|2022-05	a	g	t	t	c	t	a	t	c	c	a	c	c	c	a	c	c	t	t	t	c	t	t	g	a	a	a	t	g	a	g	t	t	a	a	t	-	-	-	-	-	-	-	-	-	-	-	-
	hMpxV/Spain/MD-HGUGM-6513479/2022|EPI ISL 13089461|2022-05-27	a	g	t	t	c	t	a	t	c	c	a	c	c	c	a	c	c	t	t	t	c	t	t	g	a	a	a	t	g	a	g	t	t	a	a	t	-	-	-	-	-	-	-	-	-	-	-	-
	hMpxV/USA/FL-DHCPPCDC-001/2022|EPI ISL 13094227|2022-05-22	a	g	t	t	c	t	a	t	c	c	a	c	c	c	a	c	c	t	t	t	c	t	t	g	a	a	a	t	g	a	g	t	t	a	a	t	-	-	-	-	-	-	-	-	-	-	-	-
	hMpxV/USA/VA-DHCPPCDC-002/2022|EPI ISL 13096615|2022-05	a	g	t	t	c	t	a	t	c	c	a	c	c	c	a	c	c	t	t	t	c	t	t	g	a	a	a	t	g	a	g	t	t	a	a	t	-	-	-	-	-	-	-	-	-	-	-	-
	hMpxV/USA/CA-DHCPPCDC-003/2022|EPI ISL 13100618|2022-05	a	g	t	t	c	t	a	t	c	c	a	c	c	c	a	c	c	t	t	t	c	t	t	g	a	a	a	t	g	a	g	t	t	a	a	t	-	-	-	-	-	-	-	-	-	-	-	-
	hMpxV/USA/FL-DHCPPCDC-004/2022|EPI ISL 13100619|2022-05	a	g	t	t	c	t	a	t	c	c	a	c	c	c	a	c	c	t	t	t	c	t	t	g	a	a	a	t	g	a	g	t	t	a	a	t	-	-	-	-	-	-	-	-	-	-	-	-
	hMpxV/USA/UT-DHCPPCDC-005/2022|EPI ISL 13100620|2022-05	a	g	t	t	c	t	a	t	c	c	a	c	c	c	a	c	c	t	t	t	c	t	t	g	a	a	a	t	g	a	g	t	t	a	a	t	-	-	-	-	-	-	-	-	-	-	-	-
	hMpxV/USA/TX-DHCPPCDC-007/2021|EPI ISL 13100621|2021-07	a	g	t	t	c	t	a	t	c	c	a	c	c	c	a	c	c	t	t	t	c	t	t	g	a	a	a	t	g	a	g	t	t	a	a	t	-	-	-	-	-	-	-	-	-	-	-	-
	hMpxV/USA/UT-DHCPPCDC-006/2022|EPI ISL 13100719|2022-05	a	g	t	t	c	t	a	t	c	c	a	c	c	c	a	c	c	t	t	t	c	t	t	g	a	a	a	t	g	a	g	t	t	a	a	t	-	-	-	-	-	-	-	-	-	-	-	-
	hMpxV/Spain/MD-HGUGM-6532064/2022|EPI ISL 13106454|2022-05-31	a	g	t	t	c	t	a	t	c	c	a	c	c	c	a	c	c	t	t	t	c	t	t	g	a	a	a	t	g	a	g	t	t	a	a	t	-	-	-	-	-	-	-	-	-	-	-	-
	hMpxV/Brazil/SP-IAL-01/2022|EPI ISL 13191438|2022-06-07	a	g	t	t	c	t	a	t	c	c	a	c	c	c	a	c	c	t	t	t	c	t	t	g	a	a	a	t	g	a	g	t	t	a	a	t	-	-	-	-	-	-	-	-	-	-	-	-
	KJ642615.1 Monkeypox virus strain W-Nigeria complete genome	a	g	t	t	c	t	a	t	c	c	a	c	c	c	a	c	c	t	t	t	c	t	t	g	a	a	a	t	g	a	g	t	t	a	a	t	-	-	-	-	-	-	-	-	-	-	-	-
	NC 063383.1 Monkeypox virus complete genome	a	g	t	t	c	t	a	t	c	c	a	c	c	c	a	c	c	t	t	t	c	t	t	g	a	a	a	t	g	a	g	t	t	a	a	t	-	-	-	-	-	-	-	-	-	-	-	-
	ON563414.3 Monkeypox virus isolate MPXV USA 2022 MA001 complete genome	a	g	t	t	c	t	a	t	c	c	a	c	c	c	a	c	c	t	t	t	c	t	t	g	a	a	a	t	g	a	g	t	t	a	a	t	-	-	-	-	-	-	-	-	-	-	-	-
	MT903343.1 Monkeypox virus isolate MPXV-UK P1	a	g	t	t	c	t	a	t	c	c	a	c	c	c	a	c	c	t	t	t	c	t	t	g	a	a	a	t	g	a	g	t	t	a	a	t	-	-	-	-	-	-	-	-	-	-	-	-
	ON631963.1 Monkeypox virus isolate MPxV/VIDRL01/2022 complete genome	a	g	t	t	c	t	a	t	c	c	a	c	c	c	a	c	c	t	t	t	c	t	t	g	a	a	a	t	g	a	g	t	t	a	a	t	-	-	-	-	-	-	-	-	-	-	-	-
	ON568298.1 Monkeypox virus isolate MPXV-BY-IMB25241 complete genome	a	g	t	t	c	t	a	t	c	c	a	c	c	c	a	c	c	t	t	t	c	t	t	g	a	a	a	t	g	a	g	t	t	a	a	t	-	-	-	-	-	-	-	-	-	-	-	-
	ON622722.2 Monkeypox virus isolate MPXV FR HCL0001 2022 complete genome	a	g	t	t	c	t	a	t	c	c	a	c	c	c	a	c	c	t	t	t	c	t	t	g	a	a	a	t	g	a	g	t	t	a	a	t	-	-	-	-	-	-	-	-	-	-	-	-
	ON649879.1 Monkeypox virus isolate MPXV ISR001 2022 complete genome	a	g	t	t	c	t	a	t	c	c	a	c	c	c	a	c	c	t	t	t	c	t	t	g	a	a	a	t	g	a	g	t	t	a	a	t	-	-	-	-	-	-	-	-	-	-	-	-
	ON676707.1 Monkeypox virus isolate MPXV USA 2021 TX complete genome	a	g	t	t	c	t	a	t	c	c	a	c	c	c	a	c	c	t	t	t	c	t	t	g	a	a	a	t	g	a	g	t	t	a	a	t	-	-	-	-	-	-	-	-	-	-	-	-
	MT903345.1 Monkeypox virus isolate MPXV-UK P3	a	g	t	t	c	t	a	t	c	c	a	c	c	c	a	c	c	t	t	t	c	t	t	g	a	a	a	t	g	a	g	t	t	a	a	t	-	-	-	-	-	-	-	-	-	-	-	-
	MT903344.1 Monkeypox virus isolate MPXV-UK P2	a	g	t	t	c	t	a	t	c	c	a	c	c	c	a	c	c	t	t	t	c	t	t	g	a	a	a	t	g	a	g	t	t	a	a	t	-	-	-	-	-	-	-	-	-	-	-	-
	ON585033.1 Monkeypox virus isolate Monkeypox/PT0006/2022 complete genome	a	g	t	t	c	t	a	t	c	c	a	c	c	c	a	c	c	t	t	t	c	t	t	g	a	a	a	t	g	a	g	t	t	a	a	t	-	-	-	-	-	-	-	-	-	-	-	-
	ON585035.1 Monkeypox virus isolate Monkeypox/PT0009/2022 complete genome	a	g	t	t	c	t	a	t	c	c	a	c	c	c	a	c	c	t	t	t	c	t	t	g	a	a	a	t	g	a	g	t	t	a	a	t	-	-	-	-	-	-	-	-	-	-	-	-
	ON649725.1 Monkeypox virus isolate Monkeypox/PT0011/2022 complete genome	a	g	t	t	c	t	a	t	c	c	a	c	c	c	a	c	c	t	t	t	c	t	t	g	a	a	a	t	g	a	g	t	t	a	a	t	-	-	-	-	-	-	-	-	-	-	-	-
	ON649724.1 Monkeypox virus isolate Monkeypox/PT0014/2022 complete genome	a	g	t	t	c	t	a	t	c	c	a	c	c	c	a	c	c	t	t	t	c	t	t	g	a	a	a	t	g	a	g	t	t	a	a	t	-	-	-	-	-	-	-	-	-	-	-	-
	ON649720.1 Monkeypox virus isolate Monkeypox/PT0024/2022 complete genome	a	g	t	t	c	t	a	t	c	c	a	c	c	c	a	c	c	t	t	t	c	t	t	g	a	a	a	t	g	a	g	t	t	a	a	t	-	-	-	-	-	-	-	-	-	-	-	-
	ON585034.1 Monkeypox virus isolate Monkeypox/PT0007/2022 complete genome	a	g	t	t	c	t	a	t	c	c	a	c	c	c	a	c	c	t	t	t	c	t	t	g	a	a	a	t	g	a	g	t	t	a	a	t	-	-	-	-	-	-	-	-	-	-	-	-
	ON585031.1 Monkeypox virus isolate Monkeypox/PT0003/2022 complete genome	a	g	t	t	c	t	a	t	c	c	a	c	c	c	a	c	c	t	t	t	c	t	t	g	a	a	a	t	g	a	g	t	t	a	a	t	-	-	-	-	-	-	-	-	-	-	-	-
	ON585038.1 Monkeypox virus isolate Monkeypox/PT0008/2022 complete genome	a	g	t	t	c	t	a	t	c	c	a	c	c	c	a	c	c	t	t	t	c	t	t	g	a	a	a	t	g	a	g	t	t	a	a	t	-	-	-	-	-	-	-	-	-	-	-	-
	ON585037.1 Monkeypox virus isolate Monkeypox/PT0005/2022 complete genome	a	g	t	t	c	t	a	t	c	c	a	c	c	c	a	c	c	t	t	t	c	t	t	g	a	a	a	t	g	a	g	t	t	a	a	t	-	-	-	-	-	-	-	-	-	-	-	-
	ON622718.1 Monkeypox virus isolate MPXV/ES0001/HUGTiP/2022 partial genome	a	g	t	t	c	t	a	t	c	c	a	c	c	c	a	c	c	t	t	t	c	t	t	g	a	a	a	t	g	a	g	t	t	a	a	t	-	-	-	-	-	-	-	-	-	-	-	-
	ON959176.1 Monkeypox virus isolate MPXV/Germany/2022/RKI163 complete genome	a	g	t	t	c	t	a	t	c	c	a	c	c	c	a	c	c	t	t	t	c	t	t	g	a	a	a	t	g	a	g	t	t	a	a	t	-	-	-	-	-	-	-	-	-	-	-	-
	ON959168.1 Monkeypox virus isolate MPXV/Germany/2022/RKI154 complete genome	a	g	t	t	c	t	a	t	c	c	a	c	c	c	a	c	c	t	t	t	c	t	t	g	a	a	a	t	g	a	g	t	t	a	a	t	-	-	-	-	-	-	-	-	-	-	-	-
	ON853662.1 Monkeypox virus isolate MPXV/Germany/2022/RKI080 partial genome	a	g	t	t	c	t	a	t	c	c	a	c	c	c	a	c	c	t	t	t	c	t	t	g	a	a	a	t	g	a	g	t	t	a	a	t	-	-	-	-	-	-	-	-	-	-	-	-
	ON853672.1 Monkeypox virus isolate MPXV/Germany/2022/RKI093 complete genome	a	g	t	t	c	t	a	t	c	c	a	c	c	c	a	c	c	t	t	t	c	t	t	g	a	a	a	t	g	a	g	t	t	a	a	t	-	-	-	-	-	-	-	-	-	-	-	-
	ON929085.1 Monkeypox virus isolate MPXV/Germany/2022/RKI130 complete genome	a	g	t	t	c	t	a	t	c	c	a	c	c	c	a	c	c	t	t	t	c	t	t	g	a	a	a	t	g	a	g	t	t	a	a	t	-	-	-	-	-	-	-	-	-	-	-	-
	ON929080.1 Monkeypox virus isolate MPXV/Germany/2022/RKI125 complete genome	a	g	t	t	c	t	a	t	c	c	a	c	c	c	a	c	c	t	t	t	c	t	t	g	a	a	a	t	g	a	g	t	t	a	a	t	-	-	-	-	-	-	-	-	-	-	-	-
	ON929059.1 Monkeypox virus isolate MPXV/Germany/2022/RKI072 complete genome	a	g	t	t	c	t	a	t	c	c	a	c	c	c	a	c	c	t	t	t	c	t	t	g	a	a	a	t	g	a	g	t	t	a	a	t	-	-	-	-	-	-	-	-	-	-	-	-
	ON853655.1 Monkeypox virus isolate MPXV/Germany/2022/RKI088 complete genome	a	g	t	t	c	t	a	t	c	c	a	c	c	c	a	c	c	t	t	t	c	t	t	g	a	a	a	t	g	a	g	t	t	a	a	t	-	-	-	-	-	-	-	-	-	-	-	-
	ON853659.1 Monkeypox virus isolate MPXV/Germany/2022/RKI075 partial genome	a	g	t	t	c	t	a	t	c	c	a	c	c	c	a	c	c	t	t	t	c	t	t	g	a	a	a	t	g	a	g	t	t	a	a	t	-	-	-	-	-	-	-	-	-	-	-	-
	ON755240.1 Monkeypox virus isolate MPXV/Germany/2022/RKI034	a	g	t	t	c	t	a	t	c	c	a	c	c	c	a	c	c	t	t	t	c	t	t	g	a	a	a	t	g	a	g	t	t	a	a	t	-	-	-	-	-	-	-	-	-	-	-	-
	ON929084.1 Monkeypox virus isolate MPXV/Germany/2022/RKI129 complete genome	a	g	t	t	c	t	a	t	c	c	a	c	c	c	a	c	c	t	t	t	c	t	t	g	a	a	a	t	g	a	g	t	t	a	a	t	-	-	-	-	-	-	-	-	-	-	-	-
	ON929073.1 Monkeypox virus isolate MPXV/Germany/2022/RKI115 partial genome	a	g	t	t	c	t	a	t	c	c	a	c	c	c	a	c	c	t	t	t	c	t	t	g	a	a	a	t	g	a	g	t	t	a	a	t	-	-	-	-	-	-	-	-	-	-	-	-
	ON853677.1 Monkeypox virus isolate MPXV/Germany/2022/RKI099 partial genome	a	g	t	t	c	t	a	t	c	c	a	c	c	c	a	c	c	t	t	t	c	t	t	g	a	a	a	t	g	a	g	t	t	a	a	t	-	-	-	-	-	-	-	-	-	-	-	-
	ON813264.2 Monkeypox virus isolate MPXV/Germany/2022/RKI064 complete genome	a	g	t	t	c	t	a	t	c	c	a	c	c	c	a	c	c	t	t	t	c	t	t	g	a	a	a	t	g	a	g	t	t	a	a	t	-	-	-	-	-	-	-	-	-	-	-	-
	ON813251.2 Monkeypox virus isolate MPXV/Germany/2022/RKI051 partial genome	a	g	t	t	c	t	a	t	c	c	a	c	c	c	a	c	c	t	t	t	c	t	t	g	a	a	a	t	g	a	g	t	t	a	a	t	-	-	-	-	-	-	-	-	-	-	-	-
	ON929077.1 Monkeypox virus isolate MPXV/Germany/2022/RKI122 partial genome	a	g	t	t	c	t	a	t	c	c	a	c	c	c	a	c	c	t	t	t	c	t	t	g	a	a	a	t	g	a	g	t	t	a	a	t	-	-	-	-	-	-	-	-	-	-	-	-
	ON792321.1 Monkeypox virus isolate hMpxV/Switzerland/ZH-UZH-IMV-3ba6450e/2022 partial genome	a	g	t	t	c	t	a	t	c	c	a	c	c	c	a	c	c	t	t	t	c	t	t	g	a	a	a	t	g	a	g	t	t	a	a	t	-	-	-	-	-	-	-	-	-	-	-	-
	ON853680.1 Monkeypox virus isolate MPXV/Germany/2022/RKI097 complete genome	a	g	t	t	c	t	a	t	c	c	a	c	c	c	a	c	c	t	t	t	c	t	t	g	a	a	a	t	g	a	g	t	t	a	a	t	-	-	-	-	-	-	-	-	-	-	-	-
	ON755252.1 Monkeypox virus isolate MPXV/Germany/2022/RKI046	a	g	t	t	c	t	a	t	c	c	a	c	c	c	a	c	c	t	t	t	c	t	t	g	a	a	a	t	g	a	g	t	t	a	a	t	-	-	-	-	-	-	-	-	-	-	-	-
	ON755242.1 Monkeypox virus isolate MPXV/Germany/2022/RKI036	a	g	t	t	c	t	a	t	c	c	a	c	c	c	a	c	c	t	t	t	c	t	t	g	a	a	a	t	g	a	g	t	t	a	a	t	-	-	-	-	-	-	-	-	-	-	-	-
	ON929064.1 Monkeypox virus isolate MPXV/Germany/2022/RKI106 complete genome	a	g	t	t	c	t	a	t	c	c	a	c	c	c	a	c	c	t	t	t	c	t	t	g	a	a	a	t	g	a	g	t	t	a	a	t	-	-	-	-	-	-	-	-	-	-	-	-
	ON929069.1 Monkeypox virus isolate MPXV/Germany/2022/RKI111 complete genome	a	g	t	t	c	t	a	t	c	c	a	c	c	c	a	c	c	t	t	t	c	t	t	g	a	a	a	t	g	a	g	t	t	a	a	t	-	-	-	-	-	-	-	-	-	-	-	-
	ON853668.1 Monkeypox virus isolate MPXV/Germany/2022/RKI086 complete genome	a	g	t	t	c	t	a	t	c	c	a	c	c	c	a	c	c	t	t	t	c	t	t	g	a	a	a	t	g	a	g	t	t	a	a	t	-	-	-	-	-	-	-	-	-	-	-	-
	ON813256.2 Monkeypox virus isolate MPXV/Germany/2022/RKI059 complete genome	a	g	t	t	c	t	a	t	c	c	a	c	c	c	a	c	c	t	t	t	c	t	t	g	a	a	a	t	g	a	g	t	t	a	a	t	-	-	-	-	-	-	-	-	-	-	-	-
	ON808413.1 Monkeypox virus isolate CVR MPXV1a complete genome	a	g	t	t	c	t	a	t	c	c	a	c	c	c	a	c	c	t	t	t	c	t	t	g	a	a	a	t	g	a	g	t	t	a	a	t	-	-	-	-	-	-	-	-	-	-	-	-
	ON853649.1 Monkeypox virus isolate MPXV/Germany/2022/RKI068 complete genome	a	g	t	t	c	t	a	t	c	c	a	c	c	c	a	c	c	t	t	t	c	t	t	g	a	a	a	t	g	a	g	t	t	a	a	t	-	-	-	-	-	-	-	-	-	-	-	-
	ON929075.1 Monkeypox virus isolate MPXV/Germany/2022/RKI120 complete genome	a	g	t	t	c	t	a	t	c	c	a	c	c	c	a	c	c	t	t	t	c	t	t	g	a	a	a	t	g	a	g	t	t	a	a	t	-	-	-	-	-	-	-	-	-	-	-	-
	ON959151.1 Monkeypox virus isolate MPXV/Germany/2022/RKI160 complete genome	a	g	t	t	c	t	a	t	c	c	a	c	c	c	a	c	c	t	t	t	c	t	t	g	a	a	a	t	g	a	g	t	t	a	a	t	-	-	-	-	-	-	-	-	-	-	-	-
	ON959156.1 Monkeypox virus isolate MPXV/Germany/2022/RKI141 complete genome	a	g	t	t	c	t	a	t	c	c	a	c	c	c	a	c	c	t	t	t	c	t	t	g	a	a	a	t	g	a	g	t	t	a	a	t	-	-	-	-	-	-	-	-	-	-	-	-
	ON959167.1 Monkeypox virus isolate MPXV/Germany/2022/RKI153 complete genome	a	g	t	t	c	t	a	t	c	c	a	c	c	c	a	c	c	t	t	t	c	t	t	g	a	a	a	t	g	a	g	t	t	a	a	t	-	-	-	-	-	-	-	-	-	-	-	-
	ON929082.1 Monkeypox virus isolate MPXV/Germany/2022/RKI127 complete genome	a	g	t	t	c	t	a	t	c	c	a	c	c	c	a	c	c	t	t	t	c	t	t	g	a	a	a	t	g	a	g	t	t	a	a	t	-	-	-	-	-	-	-	-	-	-	-	-
	ON755239.2 Monkeypox virus isolate MPXV/Germany/2022/RKI033 partial genome	a	g	t	t	c	t	a	t	c	c	a	c	c	c	a	c	c	t	t	t	c	t	t	g	a	a	a	t	g	a	g	t	t	a	a	t	-	-	-	-	-	-	-	-	-	-	-	-
	ON853669.1 Monkeypox virus isolate MPXV/Germany/2022/RKI089 complete genome	a	g	t	t	c	t	a	t	c	c	a	c	c	c	a	c	c	t	t	t	c	t	t	g	a	a	a	t	g	a	g	t	t	a	a	t	-	-	-	-	-	-	-	-	-	-	-	-
	ON755251.2 Monkeypox virus isolate MPXV/Germany/2022/RKI045 partial genome	a	g	t	t	c	t	a	t	c	c	a	c	c	c	a	c	c	t	t	t	c	t	t	g	a	a	a	t	g	a	g	t	t	a	a	t	-	-	-	-	-	-	-	-	-	-	-	-
	ON755231.1 Monkeypox virus isolate MPXV/Germany/2022/RKI013	a	g	t	t	c	t	a	t	c	c	a	c	c	c	a	c	c	t	t	t	c	t	t	g	a	a	a	t	g	a	g	t	t	a	a	t	-	-	-	-	-	-	-	-	-	-	-	-
	MT903344.1 Monkeypox virus isolate MPXV-UK P2 complete genome	a	g	t	t	c	t	a	t	c	c	a	c	c	c	a	c	c	t	t	t	c	t	t	g	a	a	a	t	g	a	g	t	t	a	a	t	-	-	-	-	-	-	-	-	-	-	-	-
	ON880514.1 Monkeypox virus isolate MpxV/human/CAN/UN-NML-3412/2022 partial genome	a	g	t	t	c	t	a	t	c	c	a	c	c	c	a	c	c	t	t	t	c	t	t	g	a	a	a	t	g	a	g	t	t	a	a	t	-	-	-	-	-	-	-	-	-	-	-	-
	ON880505.1 Monkeypox virus isolate MpxV/human/CAN/UN-NML-2906/2022 partial genome	a	g	t	t	c	t	a	t	c	c	a	c	c	c	a	c	c	t	t	t	c	t	t	g	a	a	a	t	g	a	g	t	t	a	a	t	-	-	-	-	-	-	-	-	-	-	-	-
	ON880513.1 Monkeypox virus isolate MpxV/human/CAN/UN-NML-3407/2022 complete genome	a	g	t	t	c	t	a	t	c	c	a	c	c	c	a	c	c	t	t	t	c	t	t	g	a	a	a	t	g	a	g	t	t	a	a	t	-	-	-	-	-	-	-	-	-	-	-	-
	ON880532.1 Monkeypox virus isolate MpxV/human/CAN/UN-NML-3253/2022 partial genome	a	g	t	t	c	t	a	t	c	c	a	c	c	c	a	c	c	t	t	t	c	t	t	g	a	a	a	t	g	a	g	t	t	a	a	t	-	-	-	-	-	-	-	-	-	-	-	-
	ON803417.1 Monkeypox virus isolate MpxV/human/CAN/UN-NML-2836/2022 partial genome	a	g	t	t	c	t	a	t	c	c	a	c	c	c	a	c	c	t	t	t	c	t	t	g	a	a	a	t	g	a	g	t	t	a	a	t	-	-	-	-	-	-	-	-	-	-	-	-
	ON880511.1 Monkeypox virus isolate MpxV/human/CAN/UN-NML-3214/2022 complete genome	a	g	t	t	c	t	a	t	c	c	a	c	c	c	a	c	c	t	t	t	c	t	t	g	a	a	a	t	g	a	g	t	t	a	a	t	-	-	-	-	-	-	-	-	-	-	-	-
	ON853656.1 Monkeypox virus isolate MPXV/Germany/2022/RKI070 complete genome	a	g	t	t	c	t	a	t	c	c	a	c	c	c	a	c	c	t	t	t	c	t	t	g	a	a	a	t	g	a	g	t	t	a	a	t	-	-	-	-	-	-	-	-	-	-	-	-
	ON813261.2 Monkeypox virus isolate MPXV/Germany/2022/RKI061 complete genome	a	g	t	t	c	t	a	t	c	c	a	c	c	c	a	c	c	t	t	t	c	t	t	g	a	a	a	t	g	a	g	t	t	a	a	t	-	-	-	-	-	-	-	-	-	-	-	-
	ON792322.1 Monkeypox virus isolate hMpxV/Switzerland/ZH-UZH-IMV-3ba64538/2022 complete genome	a	g	t	t	c	t	a	t	c	c	a	c	c	c	a	c	c	t	t	t	c	t	t	g	a	a	a	t	g	a	g	t	t	a	a	t	-	-	-	-	-	-	-	-	-	-	-	-
	ON755254.1 Monkeypox virus isolate MPXV/Germany/2022/RKI048	a	g	t	t	c	t	a	t	c	c	a	c	c	c	a	c	c	t	t	t	c	t	t	g	a	a	a	t	g	a	g	t	t	a	a	t	-	-	-	-	-	-	-	-	-	-	-	-
	ON918656.1 Monkeypox virus isolate MPXV/human/Taiwan/110-231642/2022 complete genome	a	g	t	t	c	t	a	t	c	c	a	c	c	c	a	c	c	t	t	t	c	t	t	g	a	a	a	t	g	a	g	t	t	a	a	t	-	-	-	-	-	-	-	-	-	-	-	-
	ON803439.1 Monkeypox virus isolate MpxV/human/CAN/UN-NML-2899/2022 complete genome	a	g	t	t	c	t	a	t	c	c	a	c	c	c	a	c	c	t	t	t	c	t	t	g	a	a	a	t	g	a	g	t	t	a	a	t	-	-	-	-	-	-	-	-	-	-	-	-
	ON803423.1 Monkeypox virus isolate MpxV/human/CAN/UN-NML-2851/2022 partial genome	a	g	t	t	c	t	a	t	c	c	a	c	c	c	a	c	c	t	t	t	c	t	t	g	a	a	a	t	g	a	g	t	t	a	a	t	-	-	-	-	-	-	-	-	-	-	-	-
	ON880547.1 Monkeypox virus isolate MpxV/human/CAN/UN-NML-3441/2022 complete genome	a	g	t	t	c	t	a	t	c	c	a	c	c	c	a	c	c	t	t	t	c	t	t	g	a	a	a	t	g	a	g	t	t	a	a	t	-	-	-	-	-	-	-	-	-	-	-	-
	ON880545.1 Monkeypox virus isolate MpxV/human/CAN/UN-NML-3366/2022 complete genome	a	g	t	t	c	t	a	t	c	c	a	c	c	c	a	c	c	t	t	t	c	t	t	g	a	a	a	t	g	a	g	t	t	a	a	t	-	-	-	-	-	-	-	-	-	-	-	-
	ON959149.1 Monkeypox virus isolate MPXV/Germany/2022/RKI140 complete genome	a	g	t	t	c	t	a	t	c	c	a	c	c	c	a	c	c	t	t	t	c	t	t	g	a	a	a	t	g	a	g	t	t	a	a	t	-	-	-	-	-	-	-	-	-	-	-	-
	ON959169.1 Monkeypox virus isolate MPXV/Germany/2022/RKI155 complete genome	a	g	t	t	c	t	a	t	c	c	a	c	c	c	a	c	c	t	t	t	c	t	t	g	a	a	a	t	g	a	g	t	t	a	a	t	-	-	-	-	-	-	-	-	-	-	-	-
	ON929061.1 Monkeypox virus isolate MPXV/Germany/2022/RKI103 complete genome	a	g	t	t	c	t	a	t	c	c	a	c	c	c	a	c	c	t	t	t	c	t	t	g	a	a	a	t	g	a	g	t	t	a	a	t	-	-	-	-	-	-	-	-	-	-	-	-
	ON880528.1 Monkeypox virus isolate MpxV/human/CAN/UN-NML-3147/2022 partial genome	a	g	t	t	c	t	a	t	c	c	a	c	c	c	a	c	c	t	t	t	c	t	t	g	a	a	a	t	g	a	g	t	t	a	a	t	-	-	-	-	-	-	-	-	-	-	-	-
	ON803420.1 Monkeypox virus isolate MpxV/human/CAN/UN-NML-2846/2022 complete genome	a	g	t	t	c	t	a	t	c	c	a	c	c	c	a	c	c	t	t	t	c	t	t	g	a	a	a	t	g	a	g	t	t	a	a	t	-	-	-	-	-	-	-	-	-	-	-	-
	ON803418.1 Monkeypox virus isolate MpxV/human/CAN/UN-NML-2837/2022 partial genome	a	g	t	t	c	t	a	t	c	c	a	c	c	c	a	c	c	t	t	t	c	t	t	g	a	a	a	t	g	a	g	t	t	a	a	t	-	-	-	-	-	-	-	-	-	-	-	-
	ON959160.1 Monkeypox virus isolate MPXV/Germany/2022/RKI146 complete genome	a	g	t	t	c	t	a	t	c	c	a	c	c	c	a	c	c	t	t	t	c	t	t	g	a	a	a	t	g	a	g	t	t	a	a	t	-	-	-	-	-	-	-	-	-	-	-	-
	ON615424.1 Monkeypox virus isolate MPXV 2022 NL001 partial genome	a	g	t	t	c	t	a	t	c	c	a	c	c	c	a	c	c	t	t	t	c	t	t	g	a	a	a	t	g	a	g	t	t	a	a	t	-	-	-	-	-	-	-	-	-	-	-	-
	ON929083.1 Monkeypox virus isolate MPXV/Germany/2022/RKI128 complete genome	a	g	t	t	c	t	a	t	c	c	a	c	c	c	a	c	c	t	t	t	c	t	t	g	a	a	a	t	g	a	g	t	t	a	a	t	-	-	-	-	-	-	-	-	-	-	-	-
	ON682269.3 Monkeypox virus isolate MPXV/Germany/2022/RKI07 complete genome	a	g	t	t	c	t	a	t	c	c	a	c	c	c	a	c	c	t	t	t	c	t	t	g	a	a	a	t	g	a	g	t	t	a	a	t	-	-	-	-	-	-	-	-	-	-	-	-
	hMpxV/Canada/AB-APL-01/2022|EPI ISL 13194516|2022-05-31	a	g	t	t	c	t	a	t	c	c	a	c	c	c	a	c	c	t	t	t	c	t	t	g	a	a	a	t	g	a	g	t	t	a	a	t	-	-	-	-	-	-	-	-	-	-	-	-
	hMpxV/Slovenia/UL-2/2022|EPI ISL 13052290|2022-05-24	a	g	t	t	c	t	a	t	c	c	a	c	c	c	a	c	c	t	t	t	c	t	t	g	a	a	a	t	g	a	g	t	t	a	a	t	-	-	-	-	-	-	-	-	-	-	-	-
	hMpxV/Slovenia/UL-1/2022|EPI ISL 13052291|2022-05-23	a	g	t	t	c	t	a	t	c	c	a	c	c	c	a	c	c	t	t	t	c	t	t	g	a	a	a	t	g	a	g	t	t	a	a	t	-	-	-	-	-	-	-	-	-	-	-	-
	ON631241.1 Monkeypox virus isolate 2022/2 SLO complete genome	a	g	t	t	c	t	a	t	c	c	a	c	c	c	a	c	c	t	t	t	c	t	t	g	a	a	a	t	g	a	g	t	t	a	a	t	-	-	-	-	-	-	-	-	-	-	-	-
	ON609725.2 Monkeypox virus isolate SLO complete genome	a	g	t	t	c	t	a	t	c	c	a	c	c	c	a	c	c	t	t	t	c	t	t	g	a	a	a	t	g	a	g	t	t	a	a	t	-	-	-	-	-	-	-	-	-	-	-	-
	hMpxV/Germany/un-RKI-025/2022|EPI ISL 13148263|2022-05	a	g	t	t	c	t	a	t	c	c	a	c	c	c	a	c	c	t	t	t	c	t	t	g	a	a	a	t	g	a	g	t	t	a	a	t	-	-	-	-	-	-	-	-	-	-	-	-
	hMpxV/Germany/un-RKI-019/2022|EPI ISL 13148264|2022-05	a	g	t	t	c	t	a	t	c	c	a	c	c	c	a	c	c	t	t	t	c	t	t	g	a	a	a	t	g	a	g	t	t	a	a	t	-	-	-	-	-	-	-	-	-	-	-	-
	hMpxV/Germany/un-RKI-024/2022|EPI ISL 13148270|2022-05	a	g	t	t	c	t	a	t	c	c	a	c	c	c	a	c	c	t	t	t	c	t	t	g	a	a	a	t	g	a	g	t	t	a	a	t	-	-	-	-	-	-	-	-	-	-	-	-
	hMpxV/USA/MD-DHCPPCDC-008/2021|EPI ISL 13100622|2021-11	a	g	t	t	c	t	a	t	c	c	a	c	c	c	a	c	c	t	t	t	c	t	t	g	a	a	a	t	g	a	g	t	t	a	a	t	-	-	-	-	-	-	-	-	-	-	-	-
	hMpxV/Germany/un-RKI-020/2022|EPI ISL 13148271|2022-05	a	g	t	t	c	t	a	t	c	c	a	c	c	c	a	c	c	t	t	t	c	t	t	g	a	a	a	t	g	a	g	t	t	a	a	t	-	-	-	-	-	-	-	-	-	-	-	-
	hMpxV/Germany/un-RKI-012/2022|EPI ISL 13148272|2022-05	a	g	t	t	c	t	a	t	c	c	a	c	c	c	a	c	c	t	t	t	c	t	t	g	a	a	a	t	g	a	g	t	t	a	a	t	-	-	-	-	-	-	-	-	-	-	-	-
	hMpxV/Germany/un-RKI-017/2022|EPI ISL 13148273|2022-05	a	g	t	t	c	t	a	t	c	c	a	c	c	c	a	c	c	t	t	t	c	t	t	g	a	a	a	t	g	a	g	t	t	a	a	t	-	-	-	-	-	-	-	-	-	-	-	-
	hMpxV/Germany/un-RKI-016/2022|EPI ISL 13148274|2022-05	a	g	t	t	c	t	a	t	c	c	a	c	c	c	a	c	c	t	t	t	c	t	t	g	a	a	a	t	g	a	g	t	t	a	a	t	-	-	-	-	-	-	-	-	-	-	-	-
	hMpxV/Germany/un-RKI-014/2022|EPI ISL 13148275|2022-05	a	g	t	t	c	t	a	t	c	c	a	c	c	c	a	c	c	t	t	t	c	t	t	g	a	a	a	t	g	a	g	t	t	a	a	t	-	-	-	-	-	-	-	-	-	-	-	-
	hMpxV/Germany/un-RKI-011/2022|EPI ISL 13148276|2022-05	a	g	t	t	c	t	a	t	c	c	a	c	c	c	a	c	c	t	t	t	c	t	t	g	a	a	a	t	g	a	g	t	t	a	a	t	-	-	-	-	-	-	-	-	-	-	-	-
	hMpxV/Germany/un-RKI-015/2022|EPI ISL 13148265|2022-05	a	g	t	t	c	t	a	t	c	c	a	c	c	c	a	c	c	t	t	t	c	t	t	g	a	a	a	t	g	a	g	t	t	a	a	t	-	-	-	-	-	-	-	-	-	-	-	-
	hMpxV/Germany/un-RKI-023/2022|EPI ISL 13148266|2022-05	a	g	t	t	c	t	a	t	c	c	a	c	c	c	a	c	c	t	t	t	c	t	t	g	a	a	a	t	g	a	g	t	t	a	a	t	-	-	-	-	-	-	-	-	-	-	-	-
	hMpxV/Germany/un-RKI-022/2022|EPI ISL 13148267|2022-05	a	g	t	t	c	t	a	t	c	c	a	c	c	c	a	c	c	t	t	t	c	t	t	g	a	a	a	t	g	a	g	t	t	a	a	t	-	-	-	-	-	-	-	-	-	-	-	-
	hMpxV/Germany/un-RKI-021/2022|EPI ISL 13148268|2022-05	a	g	t	t	c	t	a	t	c	c	a	c	c	c	a	c	c	t	t	t	c	t	t	g	a	a	a	t	g	a	g	t	t	a	a	t	-	-	-	-	-	-	-	-	-	-	-	-
	hMpxV/Germany/un-RKI-018/2022|EPI ISL 13148269|2022-05	a	g	t	t	c	t	a	t	c	c	a	c	c	c	a	c	c	t	t	t	c	t	t	g	a	a	a	t	g	a	g	t	t	a	a	t	-	-	-	-	-	-	-	-	-	-	-	-
	ON682267.1 Monkeypox virus isolate MPXV/Germany/2022/RKI010 complete genome	a	g	t	t	c	t	a	t	c	c	a	c	c	c	a	c	c	t	t	t	c	t	t	g	a	a	a	t	g	a	g	t	t	a	a	t	-	-	-	-	-	-	-	-	-	-	-	-
	hMpxV/Germany/un-RKI-09/2022|EPI ISL 13117294|2022-05	a	g	t	t	c	t	a	t	c	c	a	c	c	c	a	c	c	t	t	t	c	t	t	g	a	a	a	t	g	a	g	t	t	a	a	t	-	-	-	-	-	-	-	-	-	-	-	-
	hMpxV/Germany/un-RKI-010/2022|EPI ISL 13117295|2022-05	a	g	t	t	c	t	a	t	c	c	a	c	c	c	a	c	c	t	t	t	c	t	t	g	a	a	a	t	g	a	g	t	t	a	a	t	-	-	-	-	-	-	-	-	-	-	-	-
	hMpxV/Germany/un-RKI-05/2022|EPI ISL 13117292|2022-05	a	g	t	t	c	t	a	t	c	c	a	c	c	c	a	c	c	t	t	t	c	t	t	g	a	a	a	t	g	a	g	t	t	a	a	t	-	-	-	-	-	-	-	-	-	-	-	-
	ON682266.1 Monkeypox virus isolate MPXV/Germany/2022/RKI09 complete genome	a	g	t	t	c	t	a	t	c	c	a	c	c	c	a	c	c	t	t	t	c	t	t	g	a	a	a	t	g	a	g	t	t	a	a	t	-	-	-	-	-	-	-	-	-	-	-	-
	hMpxV/Singapore/CDC-01/2019|EPI ISL 13056274|2019	a	g	t	t	c	t	a	t	c	c	a	c	c	c	a	c	c	t	t	t	c	t	t	g	a	a	a	t	g	a	g	t	t	a	a	t	-	-	-	-	-	-	-	-	-	-	-	-
	hMpxV/Germany/un-RKI-04/2022|EPI ISL 13117293|2022-05	a	g	t	t	c	t	a	t	c	c	a	c	c	c	a	c	c	t	t	t	c	t	t	g	a	a	a	t	g	a	g	t	t	a	a	t	-	-	-	-	-	-	-	-	-	-	-	-
	MT903342.1 Monkeypox virus isolate MPXV-Singapore	a	g	t	t	c	t	a	t	c	c	a	c	c	c	a	c	c	t	t	t	c	t	t	g	a	a	a	t	g	a	g	t	t	a	a	t	-	-	-	-	-	-	-	-	-	-	-	-
	ON682264.2 Monkeypox virus isolate MPXV/Germany/2022/RKI05 complete genome	a	g	t	t	c	t	a	t	c	c	a	c	c	c	a	c	c	t	t	t	c	t	t	g	a	a	a	t	g	a	g	t	t	a	a	t	-	-	-	-	-	-	-	-	-	-	-	-
	hMpxV/Germany/un-RKI-03/2022|EPI ISL 13117291|2022-05	a	g	t	t	c	t	a	t	c	c	a	c	c	c	a	c	c	t	t	t	c	t	t	g	a	a	a	t	g	a	g	t	t	a	a	t	-	-	-	-	-	-	-	-	-	-	-	-
	ON637938.1 Monkeypox virus isolate MPXV/Germany/2022/RKI01 complete genome	a	g	t	t	c	t	a	t	c	c	a	c	c	c	a	c	c	t	t	t	c	t	t	g	a	a	a	t	g	a	g	t	t	a	a	t	-	-	-	-	-	-	-	-	-	-	-	-
	ON637939.1 Monkeypox virus isolate MPXV/Germany/2022/RKI02 complete genome	a	g	t	t	c	t	a	t	c	c	a	c	c	c	a	c	c	t	t	t	c	t	t	g	a	a	a	t	g	a	g	t	t	a	a	t	-	-	-	-	-	-	-	-	-	-	-	-
	ON682263.2 Monkeypox virus isolate MPXV/Germany/2022/RKI03 complete genome	a	g	t	t	c	t	a	t	c	c	a	c	c	c	a	c	c	t	t	t	c	t	t	g	a	a	a	t	g	a	g	t	t	a	a	t	-	-	-	-	-	-	-	-	-	-	-	-
	hMpxV/Germany/un-RKI-01/2022|EPI ISL 13052293|2022-05	a	g	t	t	c	t	a	t	c	c	a	c	c	c	a	c	c	t	t	t	c	t	t	g	a	a	a	t	g	a	g	t	t	a	a	t	-	-	-	-	-	-	-	-	-	-	-	-
	hMpxV/Germany/un-RKI-02/2022|EPI ISL 13052294|2022-05	a	g	t	t	c	t	a	t	c	c	a	c	c	c	a	c	c	t	t	t	c	t	t	g	a	a	a	t	g	a	g	t	t	a	a	t	-	-	-	-	-	-	-	-	-	-	-	-
	ON682268.1 Monkeypox virus isolate MPXV/Germany/2022/RKI08 complete genome	a	g	t	t	c	t	a	t	c	c	a	c	c	c	a	c	c	t	t	t	c	t	t	g	a	a	a	t	g	a	g	t	t	a	a	t	a	g	t	c	a	t	a	a	g	t	t	a
	ON682270.1 Monkeypox virus isolate MPXV/Germany/2022/RKI06 complete genome	a	g	t	t	c	t	a	t	c	c	a	c	c	c	a	c	c	t	t	t	c	t	t	g	a	a	a	t	g	a	g	t	t	a	a	t	a	g	t	c	a	t	a	a	g	t	t	a
	ON682269.2 Monkeypox virus isolate MPXV/Germany/2022/RKI07 complete genome	a	g	t	t	c	t	a	t	c	c	a	c	c	c	a	c	c	t	t	t	c	t	t	g	a	a	a	t	g	a	g	t	t	a	a	t	a	g	t	c	a	t	a	a	g	t	t	a
	hMpxV/Germany/un-RKI-08/2022|EPI ISL 13117296|2022-05	a	g	t	t	c	t	a	t	c	c	a	c	c	c	a	c	c	t	t	t	c	t	t	g	a	a	a	t	g	a	g	t	t	a	a	t	a	g	t	c	a	t	a	a	g	t	t	a
	hMpxV/Germany/un-RKI-07/2022|EPI ISL 13117297|2022-05	a	g	t	t	c	t	a	t	c	c	a	c	c	c	a	c	c	t	t	t	c	t	t	g	a	a	a	t	g	a	g	t	t	a	a	t	a	g	t	c	a	t	a	a	g	t	t	a
	hMpxV/Germany/un-RKI-06/2022|EPI ISL 13117298|2022-05	a	g	t	t	c	t	a	t	c	c	a	c	c	c	a	c	c	t	t	t	c	t	t	g	a	a	a	t	g	a	g	t	t	a	a	t	a	g	t	c	a	t	a	a	g	t	t	a
	ON911481.2 Monkeypox virus isolate Monkeypox/MX-UANL001/2022 complete genome	a	g	t	t	c	t	a	t	c	c	a	c	c	c	a	c	c	t	t	t	c	t	t	g	a	a	a	t	g	a	g	t	t	a	a	t	a	g	t	c	a	a	a	g	g	g	c	a
	KJ642616.1 Monkeypox virus strain PCH complete genome	a	g	t	t	c	t	a	t	c	c	a	c	c	c	a	c	c	t	t	t	c	t	t	g	a	a	a	t	g	a	g	t	t	a	a	t	a	g	t	c	a	t	a	a	g	t	t	a
	KJ642614.1 Monkeypox virus strain UTC complete genome	a	g	t	t	c	t	a	t	c	c	a	c	c	c	a	c	c	t	t	t	c	t	t	g	a	a	a	t	g	a	g	t	t	a	a	t	a	g	t	c	a	t	a	a	g	t	t	a
	MpxV/cynomolgus monkey/USA/un-WRAIR7-61-P2/1962|EPI ISL 13056556|1962	a	g	t	t	c	t	a	t	c	c	a	c	c	c	a	c	c	t	t	t	c	t	t	g	a	a	a	t	g	a	g	t	t	a	a	t	a	g	t	c	a	t	a	a	g	t	t	a
	AY603973.1 Monkeypox virus strain MPXV-WRAIR7-61 complete genome	a	g	t	t	c	t	a	t	c	c	a	c	c	c	a	c	c	t	t	t	c	t	t	g	a	a	a	t	g	a	g	t	t	a	a	t	a	g	t	c	a	t	a	a	g	t	t	a
	hMpxV/Belgium/UZ Rega 1/2022|EPI ISL 13052282|2022-05-19	a	g	t	t	c	t	a	t	c	c	a	c	c	c	a	c	c	t	t	t	c	t	t	g	a	a	a	t	g	a	g	t	t	a	a	t	a	g	t	c	a	t	a	a	g	t	t	a
	hMpxV/Belgium/UZ Rega 2/2022|EPI ISL 13052283|2022-05-22	a	g	t	t	c	t	a	t	c	c	a	c	c	c	a	c	c	t	t	t	c	t	t	g	a	a	a	t	g	a	g	t	t	a	a	t	a	g	t	c	a	t	a	a	g	t	t	a
	OX009124.1 Monkeypox virus isolate Lesion genome assembly chromosome: 1	a	g	t	t	c	t	a	t	c	c	a	c	c	c	a	c	c	t	t	t	c	t	t	g	a	a	a	t	g	a	g	t	t	a	a	t	a	g	t	c	a	t	a	a	g	t	t	a
	ON959133.1 Monkeypox virus isolate MPXV USA 2022 NY002 complete genome	a	g	t	t	c	t	a	t	c	c	a	c	c	c	a	c	c	t	t	t	c	t	t	g	a	a	a	t	g	a	g	t	t	a	a	t	a	g	t	c	a	t	a	a	g	t	t	a
	ON959136.1 Monkeypox virus isolate MPXV USA 2022 NY005 complete genome	a	g	t	t	c	t	a	t	c	c	a	c	c	c	a	c	c	t	t	t	c	t	t	g	a	a	a	t	g	a	g	t	t	a	a	t	a	g	t	c	a	t	a	a	g	t	t	a
	ON622713.1 Monkeypox virus isolate MPX/UZ REGA 2/Belgium/2022 complete genome	a	g	t	t	c	t	a	t	c	c	a	c	c	c	a	c	c	t	t	t	c	t	t	g	a	a	a	t	g	a	g	t	t	a	a	t	a	g	t	c	a	t	a	a	g	t	t	a
	hMpxV/Nigeria/CDC-M5320 M15/2018|EPI ISL 13056286|2018	a	g	t	t	c	t	a	t	c	c	a	c	c	c	a	c	c	t	t	t	c	t	t	g	a	a	a	t	g	a	g	t	t	a	a	t	a	g	t	c	a	t	a	a	g	t	t	a
	ON622712.1 Monkeypox virus isolate MPX/UZ REGA 1/Belgium/2022 complete genome	a	g	t	t	c	t	a	t	c	c	a	c	c	c	a	c	c	t	t	t	c	t	t	g	a	a	a	t	g	a	g	t	t	a	a	t	a	g	t	c	a	t	a	a	g	t	t	a
	AY753185.1 Monkeypox virus strain COP-58 complete genome	a	g	t	t	c	t	a	t	c	c	a	c	c	c	a	c	c	t	t	t	c	t	t	g	a	a	a	t	g	a	g	t	t	a	a	t	a	g	t	c	a	t	a	a	g	t	t	a
	MN648051.1 Monkeypox virus strain Israel 2018 complete genome	a	g	t	t	c	t	a	t	c	c	a	c	c	c	a	c	c	t	t	t	c	t	t	g	a	a	a	t	g	a	g	t	t	a	a	t	a	g	t	c	a	t	a	a	g	t	t	a
	MN648051.1 Monkeypox virus strain Israel 2018	a	g	t	t	c	t	a	t	c	c	a	c	c	c	a	c	c	t	t	t	c	t	t	g	a	a	a	t	g	a	g	t	t	a	a	t	a	g	t	c	a	t	a	a	g	t	t	a
	ON644344.1 Monkeypox virus isolate MPXV FVG-ITA 01 2022 complete genome	a	g	t	t	c	t	a	t	c	c	a	c	c	c	a	c	c	t	t	t	c	t	t	g	a	a	a	t	g	a	g	t	t	a	a	t	a	g	t	c	a	t	a	a	g	t	t	a
	hMpxV/Israel/IIBR-01/2018|EPI ISL 13056289|2018-10-04	a	g	t	t	c	t	a	t	c	c	a	c	c	c	a	c	c	t	t	t	c	t	t	g	a	a	a	t	g	a	g	t	t	a	a	t	a	g	t	c	a	t	a	a	g	t	t	a
	ON755040.1 Monkeypox virus isolate MPXV IRBA22-14 complete genome	a	g	t	t	c	t	a	t	c	c	a	c	c	c	a	c	c	t	t	t	c	t	t	g	a	a	a	t	g	a	g	t	t	a	a	t	a	g	t	c	a	t	a	a	g	t	t	a
	ON880413.1 Monkeypox virus isolate MPX/BR0002/2022 partial genome	a	g	t	t	c	t	a	t	c	c	a	c	c	c	a	c	c	t	t	t	c	t	t	g	a	a	a	t	g	a	g	t	t	a	a	t	a	g	t	c	a	t	a	a	g	t	t	a
	hMpxV/Portugal/INSA-PT0001/2022|EPI ISL 13052264|2022-05-04	a	g	t	t	c	t	a	t	c	c	a	c	c	c	a	c	c	t	t	t	c	t	t	g	a	a	a	t	g	a	g	t	t	a	a	t	a	g	t	c	a	t	a	a	g	t	t	a
	hMpxV/Italy/FVG-AreaSP-01/2022|EPI ISL 13052295|2022-05-25	a	g	t	t	c	t	a	t	c	c	a	c	c	c	a	c	c	t	t	t	c	t	t	g	a	a	a	t	g	a	g	t	t	a	a	t	a	g	t	c	a	t	a	a	g	t	t	a
	hMpxV/Singapore/NCID-01/2019|EPI ISL 13058475|2019-05-08	a	g	t	t	c	t	a	t	c	c	a	c	c	c	a	c	c	t	t	t	c	t	t	g	a	a	a	t	g	a	g	t	t	a	a	t	a	g	t	c	a	t	a	a	g	t	t	a
	MT903337.1 Monkeypox virus isolate MPXV-M2940 FCT	a	g	t	t	c	t	a	t	c	c	a	c	c	c	a	c	c	t	t	t	c	t	t	g	a	a	a	t	g	a	g	t	t	a	a	t	a	g	t	c	a	t	a	a	g	t	t	a
	MT903339.1 Monkeypox virus isolate MPXV-M3021 Delta	a	g	t	t	c	t	a	t	c	c	a	c	c	c	a	c	c	t	t	t	c	t	t	g	a	a	a	t	g	a	g	t	t	a	a	t	a	g	t	c	a	t	a	a	g	t	t	a
	MT903338.1 Monkeypox virus isolate MPXV-M2957 Lagos	a	g	t	t	c	t	a	t	c	c	a	c	c	c	a	c	c	t	t	t	c	t	t	g	a	a	a	t	g	a	g	t	t	a	a	t	a	g	t	c	a	t	a	a	g	t	t	a
	KJ642617.1 Monkeypox virus strain Nigeria-SE-1971 complete genome	a	g	t	t	c	t	a	t	c	c	a	c	c	c	a	c	c	t	t	t	c	t	t	g	a	a	a	t	g	a	g	t	t	a	a	t	a	g	t	c	a	t	a	a	g	t	t	a
	hMpxV/Nigeria/CDC-02/2017|EPI ISL 13056276|2017-11-09	a	g	t	t	c	t	a	t	c	c	a	c	c	c	a	c	c	t	t	t	c	t	t	g	a	a	a	t	g	a	g	t	t	a	a	t	a	g	t	c	a	t	a	a	g	t	t	a
	hMpxV/Nigeria/CDC-03/2017|EPI ISL 13056277|2017-12-06	a	g	t	t	c	t	a	t	c	c	a	c	c	c	a	c	c	t	t	t	c	t	t	g	a	a	a	t	g	a	g	t	t	a	a	t	a	g	t	c	a	t	a	a	g	t	t	a
	hMpxV/Nigeria/CDC-04/2017|EPI ISL 13056278|2017-11-30	a	g	t	t	c	t	a	t	c	c	a	c	c	c	a	c	c	t	t	t	c	t	t	g	a	a	a	t	g	a	g	t	t	a	a	t	a	g	t	c	a	t	a	a	g	t	t	a
	hMpxV/Nigeria/CDC-05/2017|EPI ISL 13056279|2017-11-09	a	g	t	t	c	t	a	t	c	c	a	c	c	c	a	c	c	t	t	t	c	t	t	g	a	a	a	t	g	a	g	t	t	a	a	t	a	g	t	c	a	t	a	a	g	t	t	a
	hMpxV/Nigeria/CDC-M2957/2018|EPI ISL 13056283|2018	a	g	t	t	c	t	a	t	c	c	a	c	c	c	a	c	c	t	t	t	c	t	t	g	a	a	a	t	g	a	g	t	t	a	a	t	a	g	t	c	a	t	a	a	g	t	t	a
	hMpxV/Nigeria/CDC-M2940 FCT/2018|EPI ISL 13056284|2018	a	g	t	t	c	t	a	t	c	c	a	c	c	c	a	c	c	t	t	t	c	t	t	g	a	a	a	t	g	a	g	t	t	a	a	t	a	g	t	c	a	t	a	a	g	t	t	a
	hMpxV/Nigeria/CDC-M3021/2018|EPI ISL 13056285|2018	a	g	t	t	c	t	a	t	c	c	a	c	c	c	a	c	c	t	t	t	c	t	t	g	a	a	a	t	g	a	g	t	t	a	a	t	a	g	t	c	a	t	a	a	g	t	t	a
	hMpxV/Nigeria/CDC-06/2017|EPI ISL 13056280|2017-11-01	a	g	t	t	c	t	a	t	c	c	a	c	c	c	a	c	c	t	t	t	c	t	t	g	a	a	a	t	g	a	g	t	t	a	a	t	a	g	t	c	a	t	a	a	g	t	t	a
	hMpxV/Nigeria/CDC-07/2017|EPI ISL 13056281|2017-10-09	a	g	t	t	c	t	a	t	c	c	a	c	c	c	a	c	c	t	t	t	c	t	t	g	a	a	a	t	g	a	g	t	t	a	a	t	a	g	t	c	a	t	a	a	g	t	t	a
	hMpxV/Nigeria/CDC-01/2017|EPI ISL 13056275|2017-11-09	a	g	t	t	c	t	a	t	c	c	a	c	c	c	a	c	c	t	t	t	c	t	t	g	a	a	a	t	g	a	g	t	t	a	a	t	a	g	t	c	a	t	a	a	g	t	t	a
	hMpxV/DRC/OHSU-01-P5/1978|EPI ISL 13058456|1978	a	g	t	t	c	t	c	t	c	c	a	c	c	c	a	c	c	t	t	t	c	t	t	g	a	a	a	t	g	a	g	t	t	a	a	t	-	-	-	-	-	-	-	-	-	-	-	-
	hMpxV/DRC/UV-001/1985|EPI ISL 13058460|1985	a	g	t	t	c	t	c	t	c	c	a	c	c	c	a	c	c	t	t	t	c	t	t	g	a	a	a	t	g	a	g	t	t	a	a	t	-	-	-	-	-	-	-	-	-	-	-	-
	MN702449.1 Monkeypox virus strain B2 contig SPADES	a	g	t	t	c	t	c	t	c	c	a	c	c	c	a	c	c	t	t	t	c	t	t	g	a	a	a	t	g	a	g	t	t	a	a	t	-	-	-	-	-	-	-	-	-	-	-	-
	MN702445.1 Monkeypox virus strain A4 contig SPADES	a	g	t	t	c	t	c	t	c	c	a	c	c	c	a	c	c	t	t	t	c	t	t	g	a	a	a	t	g	a	g	t	t	a	a	t	-	-	-	-	-	-	-	-	-	-	-	-
	MN702444.1 Monkeypox virus strain A5 contig SPADES	a	g	t	t	c	t	c	t	c	c	a	c	c	c	a	c	c	t	t	t	c	t	t	g	a	a	a	t	g	a	g	t	t	a	a	t	-	-	-	-	-	-	-	-	-	-	-	-
	KJ642618.1 Monkeypox virus strain Cameroon-1990 complete genome	a	g	t	t	c	t	c	t	c	c	a	c	c	c	a	c	c	t	t	t	c	t	t	g	a	a	a	t	g	a	g	t	t	a	a	t	-	-	-	-	-	-	-	-	-	-	-	-
	KJ642619.1 Monkeypox virus strain Gabon-1988 complete genome	a	g	t	t	c	t	c	t	c	c	a	c	c	c	a	c	c	t	t	t	c	t	t	g	a	a	a	t	g	a	g	t	t	a	a	t	-	-	-	-	-	-	-	-	-	-	-	-
	hMpxV/Central African Republic/CIRMF-015c/2018|EPI ISL 13058469|2018-03-07	a	g	t	t	c	t	c	t	c	c	a	c	c	c	a	c	c	t	t	t	c	t	t	g	a	a	a	t	g	a	g	t	t	a	a	t	-	-	-	-	-	-	-	-	-	-	-	-
	hMpxV/Central African Republic/CIRMF-A4/2017|EPI ISL 13058466|2017-02-06	a	g	t	t	c	t	c	t	c	c	a	c	c	c	a	c	c	t	t	t	c	t	t	g	a	a	a	t	g	a	g	t	t	a	a	t	-	-	-	-	-	-	-	-	-	-	-	-
	hMpxV/Central African Republic/CIRMF-A5/2017|EPI ISL 13058465|2017-02-06	a	g	t	t	c	t	c	t	c	c	a	c	c	c	a	c	c	t	t	t	c	t	t	g	a	a	a	t	g	a	g	t	t	a	a	t	-	-	-	-	-	-	-	-	-	-	-	-
	hMpxV/Central African Republic/CIRMF-18/2018|EPI ISL 13058468|2018-03-20	a	g	t	t	c	t	c	t	c	c	a	c	c	c	a	c	c	t	t	t	c	t	t	g	a	a	a	t	g	a	g	t	t	a	a	t	-	-	-	-	-	-	-	-	-	-	-	-
	hMpxV/DRC/CDC-005/1978|EPI ISL 13053218|1978	a	g	t	t	c	t	c	t	c	c	a	c	c	c	a	c	c	t	t	t	c	t	t	g	a	a	a	t	g	a	g	t	t	a	a	t	-	-	-	-	-	-	-	-	-	-	-	-
	hMpxV/Central African Republic/CIRMF-A6/2017|EPI ISL 13058472|2017-04-14	a	g	t	t	c	t	c	t	c	c	a	c	c	c	a	c	c	t	t	t	c	t	t	g	a	a	a	t	g	a	g	t	t	a	a	t	-	-	-	-	-	-	-	-	-	-	-	-
	hMpxV/Central African Republic/CIRMF-B1/2016|EPI ISL 13058471|2016-01-01	a	g	t	t	c	t	c	t	c	c	a	c	c	c	a	c	c	t	t	t	c	t	t	g	a	a	a	t	g	a	g	t	t	a	a	t	-	-	-	-	-	-	-	-	-	-	-	-
	hMpxV/Central African Republic/CIRMF-B2/2016|EPI ISL 13058470|2016-01-02	a	g	t	t	c	t	c	t	c	c	a	c	c	c	a	c	c	t	t	t	c	t	t	g	a	a	a	t	g	a	g	t	t	a	a	t	-	-	-	-	-	-	-	-	-	-	-	-
	hMpxV/DRC/USAMRIID-07-0045/2006|EPI ISL 13056239|2006-12-14	a	g	t	t	c	t	c	t	c	c	a	c	c	c	a	c	c	t	t	t	c	t	t	g	a	a	a	t	g	a	g	t	t	a	a	t	-	-	-	-	-	-	-	-	-	-	-	-
	hMpxV/DRC/USAMRIID-06-0950/2006|EPI ISL 13056233|2006-09-10	a	g	t	t	c	t	c	t	c	c	a	c	c	c	a	c	c	t	t	t	c	t	t	g	a	a	a	t	g	a	g	t	t	a	a	t	-	-	-	-	-	-	-	-	-	-	-	-
	hMpxV/DRC/USAMRIID-06-0970/2006|EPI ISL 13056234|2006-10-31	a	g	t	t	c	t	c	t	c	c	a	c	c	c	a	c	c	t	t	t	c	t	t	g	a	a	a	t	g	a	g	t	t	a	a	t	-	-	-	-	-	-	-	-	-	-	-	-
	hMpxV/DRC/USAMRIID-07-0092/2006|EPI ISL 13056241|2006-12-26	a	g	t	t	c	t	c	t	c	c	a	c	c	c	a	c	c	t	t	t	c	t	t	g	a	a	a	t	g	a	g	t	t	a	a	t	-	-	-	-	-	-	-	-	-	-	-	-
	hMpxV/DRC/USAMRIID-07-0093/2006|EPI ISL 13056242|2006-12-26	a	g	t	t	c	t	c	t	c	c	a	c	c	c	a	c	c	t	t	t	c	t	t	g	a	a	a	t	g	a	g	t	t	a	a	t	-	-	-	-	-	-	-	-	-	-	-	-
	hMpxV/Republic of the Congo/CDC-358/2003|EPI ISL 13058404|2003	a	g	t	t	c	t	c	t	c	c	a	c	c	c	a	c	c	t	t	t	c	t	t	g	a	a	a	t	g	a	g	t	t	a	a	t	-	-	-	-	-	-	-	-	-	-	-	-
	hMpxV/DRC/USAMRIID-07-0514/2007|EPI ISL 13056254|2007-06-30	a	g	t	t	c	t	c	t	c	c	a	c	c	c	a	c	c	t	t	t	c	t	t	g	a	a	a	t	g	a	g	t	t	a	a	t	-	-	-	-	-	-	-	-	-	-	-	-
	hMpxV/DRC/USAMRIID-07-0662/2007|EPI ISL 13056255|2007-09-04	a	g	t	t	c	t	c	t	c	c	a	c	c	c	a	c	c	t	t	t	c	t	t	g	a	a	a	t	g	a	g	t	t	a	a	t	-	-	-	-	-	-	-	-	-	-	-	-
	hMpxV/DRC/USAMRIID-07-0286/2007|EPI ISL 13056247|2007-03-22	a	g	t	t	c	t	c	t	c	c	a	c	c	c	a	c	c	t	t	t	c	t	t	g	a	a	a	t	g	a	g	t	t	a	a	t	-	-	-	-	-	-	-	-	-	-	-	-
	hMpxV/DRC/USAMRIID-07-0287/2007|EPI ISL 13056248|2007-03-20	a	g	t	t	c	t	c	t	c	c	a	c	c	c	a	c	c	t	t	t	c	t	t	g	a	a	a	t	g	a	g	t	t	a	a	t	-	-	-	-	-	-	-	-	-	-	-	-
	hMpxV/DRC/USAMRIID-07-0337/2007|EPI ISL 13056249|2007-03-25	a	g	t	t	c	t	c	t	c	c	a	c	c	c	a	c	c	t	t	t	c	t	t	g	a	a	a	t	g	a	g	t	t	a	a	t	-	-	-	-	-	-	-	-	-	-	-	-
	hMpxV/DRC/USAMRIID-07-0120/2007|EPI ISL 13056244|2007-01-02	a	g	t	t	c	t	c	t	c	c	a	c	c	c	a	c	c	t	t	t	c	t	t	g	a	a	a	t	g	a	g	t	t	a	a	t	-	-	-	-	-	-	-	-	-	-	-	-
	hMpxV/DRC/USAMRIID-07-0275/2007|EPI ISL 13056245|2007-02-10	a	g	t	t	c	t	c	t	c	c	a	c	c	c	a	c	c	t	t	t	c	t	t	g	a	a	a	t	g	a	g	t	t	a	a	t	-	-	-	-	-	-	-	-	-	-	-	-
	hMpxV/DRC/USAMRIID-07-0283/2007|EPI ISL 13056246|2007-02-26	a	g	t	t	c	t	c	t	c	c	a	c	c	c	a	c	c	t	t	t	c	t	t	g	a	a	a	t	g	a	g	t	t	a	a	t	-	-	-	-	-	-	-	-	-	-	-	-
	hMpxV/DRC/USAMRIID-07-0338/2007|EPI ISL 13056250|2007-03-25	a	g	t	t	c	t	c	t	c	c	a	c	c	c	a	c	c	t	t	t	c	t	t	g	a	a	a	t	g	a	g	t	t	a	a	t	-	-	-	-	-	-	-	-	-	-	-	-
	hMpxV/DRC/USAMRIID-07-0354/2007|EPI ISL 13056251|2007-04-20	a	g	t	t	c	t	c	t	c	c	a	c	c	c	a	c	c	t	t	t	c	t	t	g	a	a	a	t	g	a	g	t	t	a	a	t	-	-	-	-	-	-	-	-	-	-	-	-
	hMpxV/DRC/USAMRIID-07-0450/2007|EPI ISL 13056252|2007-05-27	a	g	t	t	c	t	c	t	c	c	a	c	c	c	a	c	c	t	t	t	c	t	t	g	a	a	a	t	g	a	g	t	t	a	a	t	-	-	-	-	-	-	-	-	-	-	-	-
	hMpxV/DRC/USAMRIID-07-0480/2007|EPI ISL 13056253|2007-05-25	a	g	t	t	c	t	c	t	c	c	a	c	c	c	a	c	c	t	t	t	c	t	t	g	a	a	a	t	g	a	g	t	t	a	a	t	-	-	-	-	-	-	-	-	-	-	-	-
	NC 003310.1 Monkeypox virus Zaire-96-I-16 complete genome	a	g	t	t	c	t	c	t	c	c	a	c	c	c	a	c	c	t	t	t	c	t	t	g	a	a	a	t	g	a	g	t	t	a	a	t	-	-	-	-	-	-	-	-	-	-	-	-
	JX878429.1 Monkeypox virus isolate DRC 07-0662 complete genome	a	g	t	t	c	t	c	t	c	c	a	c	c	c	a	c	c	t	t	t	c	t	t	g	a	a	a	t	g	a	g	t	t	a	a	t	-	-	-	-	-	-	-	-	-	-	-	-
	JX878428.1 Monkeypox virus isolate DRC 07-0514 complete genome	a	g	t	t	c	t	c	t	c	c	a	c	c	c	a	c	c	t	t	t	c	t	t	g	a	a	a	t	g	a	g	t	t	a	a	t	-	-	-	-	-	-	-	-	-	-	-	-
	JX878427.1 Monkeypox virus isolate DRC 07-0480 complete genome	a	g	t	t	c	t	c	t	c	c	a	c	c	c	a	c	c	t	t	t	c	t	t	g	a	a	a	t	g	a	g	t	t	a	a	t	-	-	-	-	-	-	-	-	-	-	-	-
	JX878426.1 Monkeypox virus isolate DRC 07-0450 complete genome	a	g	t	t	c	t	c	t	c	c	a	c	c	c	a	c	c	t	t	t	c	t	t	g	a	a	a	t	g	a	g	t	t	a	a	t	-	-	-	-	-	-	-	-	-	-	-	-
	JX878425.1 Monkeypox virus isolate DRC 07-0354 complete genome	a	g	t	t	c	t	c	t	c	c	a	c	c	c	a	c	c	t	t	t	c	t	t	g	a	a	a	t	g	a	g	t	t	a	a	t	-	-	-	-	-	-	-	-	-	-	-	-
	JX878424.1 Monkeypox virus isolate DRC 07-0338 complete genome	a	g	t	t	c	t	c	t	c	c	a	c	c	c	a	c	c	t	t	t	c	t	t	g	a	a	a	t	g	a	g	t	t	a	a	t	-	-	-	-	-	-	-	-	-	-	-	-
	JX878423.1 Monkeypox virus isolate DRC 07-0337 complete genome	a	g	t	t	c	t	c	t	c	c	a	c	c	c	a	c	c	t	t	t	c	t	t	g	a	a	a	t	g	a	g	t	t	a	a	t	-	-	-	-	-	-	-	-	-	-	-	-
	JX878422.1 Monkeypox virus isolate DRC 07-0287 complete genome	a	g	t	t	c	t	c	t	c	c	a	c	c	c	a	c	c	t	t	t	c	t	t	g	a	a	a	t	g	a	g	t	t	a	a	t	-	-	-	-	-	-	-	-	-	-	-	-
	JX878421.1 Monkeypox virus isolate DRC 07-0286 complete genome	a	g	t	t	c	t	c	t	c	c	a	c	c	c	a	c	c	t	t	t	c	t	t	g	a	a	a	t	g	a	g	t	t	a	a	t	-	-	-	-	-	-	-	-	-	-	-	-
	JX878420.1 Monkeypox virus isolate DRC 07-0283 complete genome	a	g	t	t	c	t	c	t	c	c	a	c	c	c	a	c	c	t	t	t	c	t	t	g	a	a	a	t	g	a	g	t	t	a	a	t	-	-	-	-	-	-	-	-	-	-	-	-
	JX878419.1 Monkeypox virus isolate DRC 07-0275 complete genome	a	g	t	t	c	t	c	t	c	c	a	c	c	c	a	c	c	t	t	t	c	t	t	g	a	a	a	t	g	a	g	t	t	a	a	t	-	-	-	-	-	-	-	-	-	-	-	-
	JX878418.1 Monkeypox virus isolate DRC 07-0120 complete genome	a	g	t	t	c	t	c	t	c	c	a	c	c	c	a	c	c	t	t	t	c	t	t	g	a	a	a	t	g	a	g	t	t	a	a	t	-	-	-	-	-	-	-	-	-	-	-	-
	JX878416.1 Monkeypox virus isolate DRC 07-0093 complete genome	a	g	t	t	c	t	c	t	c	c	a	c	c	c	a	c	c	t	t	t	c	t	t	g	a	a	a	t	g	a	g	t	t	a	a	t	-	-	-	-	-	-	-	-	-	-	-	-
	JX878415.1 Monkeypox virus isolate DRC 07-0092 complete genome	a	g	t	t	c	t	c	t	c	c	a	c	c	c	a	c	c	t	t	t	c	t	t	g	a	a	a	t	g	a	g	t	t	a	a	t	-	-	-	-	-	-	-	-	-	-	-	-
	JX878413.1 Monkeypox virus isolate DRC 07-0045 complete genome	a	g	t	t	c	t	c	t	c	c	a	c	c	c	a	c	c	t	t	t	c	t	t	g	a	a	a	t	g	a	g	t	t	a	a	t	-	-	-	-	-	-	-	-	-	-	-	-
	JX878408.1 Monkeypox virus isolate DRC 06-0970 complete genome	a	g	t	t	c	t	c	t	c	c	a	c	c	c	a	c	c	t	t	t	c	t	t	g	a	a	a	t	g	a	g	t	t	a	a	t	-	-	-	-	-	-	-	-	-	-	-	-
	JX878407.1 Monkeypox virus isolate DRC 06-0950 complete genome	a	g	t	t	c	t	c	t	c	c	a	c	c	c	a	c	c	t	t	t	c	t	t	g	a	a	a	t	g	a	g	t	t	a	a	t	-	-	-	-	-	-	-	-	-	-	-	-
	AF380138.1 Monkeypox virus strain Zaire-96-I-16 complete genome	a	g	t	t	c	t	c	t	c	c	a	c	c	c	a	c	c	t	t	t	c	t	t	g	a	a	a	t	g	a	g	t	t	a	a	t	-	-	-	-	-	-	-	-	-	-	-	-
	AY741551.1 Monkeypox virus isolate Sierra Leone complete genome	a	g	t	t	c	t	a	t	c	c	a	c	c	c	a	c	c	t	t	t	c	t	t	g	a	a	a	t	g	a	g	t	t	a	a	t	-	-	-	-	-	-	-	-	-	-	-	-
	DQ011155.1 Monkeypox virus strain Zaire 1979-005 complete genome	a	g	t	t	c	t	c	t	c	c	a	c	c	c	a	c	c	t	t	t	c	t	t	g	a	a	a	t	g	a	g	t	t	a	a	t	-	-	-	-	-	-	-	-	-	-	-	-
	DQ011154.1 Monkeypox virus strain Congo 2003 358 complete genome	a	g	t	t	c	t	c	t	c	c	a	c	c	c	a	c	c	t	t	t	c	t	t	g	a	a	a	t	g	a	g	t	t	a	a	t	-	-	-	-	-	-	-	-	-	-	-	-
	HM172544.1 Monkeypox virus strain Zaire 1979-005 complete genome	a	g	t	t	c	t	c	t	c	c	a	c	c	c	a	c	c	t	t	t	c	t	t	g	a	a	a	t	g	a	g	t	t	a	a	t	-	-	-	-	-	-	-	-	-	-	-	-
	HQ857563.1 Monkeypox virus strain D14L knockout complete genome	a	g	t	t	c	t	c	t	c	c	a	c	c	c	a	c	c	t	t	t	c	t	t	g	a	a	a	t	g	a	g	t	t	a	a	t	-	-	-	-	-	-	-	-	-	-	-	-
	HQ857562.1 Monkeypox virus strain V79-I-005 complete genome	a	g	t	t	c	t	c	t	c	c	a	c	c	c	a	c	c	t	t	t	c	t	t	g	a	a	a	t	g	a	g	t	t	a	a	t	-	-	-	-	-	-	-	-	-	-	-	-
	KC257460.1 Monkeypox virus strain DRC Yandongi 1985 complete genome	a	g	t	t	c	t	c	t	c	c	a	c	c	c	a	c	c	t	t	t	c	t	t	g	a	a	a	t	g	a	g	t	t	a	a	t	-	-	-	-	-	-	-	-	-	-	-	-
	KP849469.1 Monkeypox virus isolate Boende DRC 2008 complete genome	a	g	t	t	c	t	c	t	c	c	a	c	c	c	a	c	c	t	t	t	c	t	t	g	a	a	a	t	g	a	g	t	t	a	a	t	-	-	-	-	-	-	-	-	-	-	-	-
	KP849471.1 Monkeypox virus isolate Yambuku DRC 1985 complete genome	a	g	t	t	c	t	c	t	c	c	a	c	c	c	a	c	c	t	t	t	c	t	t	g	a	a	a	t	g	a	g	t	t	a	a	t	-	-	-	-	-	-	-	-	-	-	-	-
	KJ642612.1 Monkeypox virus strain Ikubi complete genome	a	g	t	t	c	t	c	t	c	c	a	c	c	c	a	c	c	t	t	t	c	t	t	g	a	a	a	t	g	a	g	t	t	a	a	t	-	-	-	-	-	-	-	-	-	-	-	-
	KJ642613.1 Monkeypox virus strain Congo 8 complete genome	a	g	t	t	c	t	c	t	c	c	a	c	c	c	a	c	c	t	t	t	c	t	t	g	a	a	a	t	g	a	g	t	t	a	a	t	-	-	-	-	-	-	-	-	-	-	-	-
[truncated: 582 more columns]
